# Supplementary material for: A High Throughput Screening Assay for Anti-Mycobacterial Small Molecules Based on Adenylate Kinase Release as a Reporter of Cell Lysis
Source: PLoS One. 2015 Jun 22;10(6):e0129234. doi: 10.1371/journal.pone.0129234 (PMC4476654; doi:10.1371/journal.pone.0129234)
Supplement: S1 Table — (XLSX) [file pone.0129234.s001.xlsx]

## Sheet: Sheet1
	Confirmed M. smegmatis Selleck Library Hits
Plate #	Position on plate	Name of compound	Raw data	AK signal
1	E1	Doxorubicin	10545.3	11.8747
1	E2	Adrucil	2948.66	3.32039
1	F2	Epirubicin hydrochlorate	10960.1	12.3418
1	E7	Bleomycin	10102.6	11.3762
1	F6	Idarubicin HCL	6671.36	7.51243
2	E1	Doripenem hydrate	4248.82	4.78447
2	G3	Linezolid	6678.62	7.5206
2	C7	Gatifloxacin	7445.42	8.38406
2	F8	Teicoplanin	1773.06	1.99659
2	F10	Tigecycline	5596.16	6.30167
2	B3	Mercaptopurine	2073.01	2.33435
2	E8	Xylometazoline HCl	2114.13	2.38066
3	A1	Ofloxacin	11391.9	12.8281
3	A2	Marbofloxacin	11076.2	12.4726
3	A3	Moxifloxacin Hydrochloride	6733.05	7.58188
3	F10	Erythromycin	4837.83	5.44773
3	B11	Norfloxacin	3939.2	4.43582
3	B2	Cefaclor	1688.4	1.90126
4	G1	Rifampin	6564.93	7.39258
4	H3	Teniposide	1698.08	1.91216
4	H4	Rifaximin	5548.99	6.24855
4	H5	Bacitracin zinc	5978.35	6.73204
4	G6	Oxytetracycline	6781.43	7.63636
4	F8	Rifapentine	2115.34	2.38202
4	E9	Rifabutin	1780.32	2.00477
5	B5	Azithromycin	5471.58	6.16139
5	C6	Pefloxacin mesylate	2837.39	3.1951
5	G7	Nystatin	2740.63	3.08614
5	D9	Sparfloxacin	6659.27	7.49881
5	G10	Levofloxacin	8264.22	9.30609
6	D3	Ciprofloxacin	12421.1	13.9871
6	A5	Sarafloxacin HCL	6622.99	7.45795
6	F6	Balofloxacin	6775.38	7.62955
6	A10	ATP	12499.7	14.0756
7	F1	Clindamycin hydrochloride	3900.5	4.39224
7	C2	Tebipenem pivoxil	3062.34	3.44842
7	B11	Sitafloxacin	5651.79	6.36432
8	A3	Roxithromycin	7848.17	8.83759
8	D3	Clarithromycin	5715.89	6.4365
8	C4	Lomefloxacin	6498.41	7.31767
8	E4	Streptomycin sulfate	6625.41	7.46067
8	H5	Hygromycin B	7257.95	8.17296
8	E6	Tetracycline HCl	2734.58	3.07933
8	A7	Spectinomycin hydrochloride	1842	2.07422
8	E7	Vancomycin HCl	9087.86	10.2336
8	A10	Tobramycin	7283.35	8.20156
9	C2	Besifloxacin HCL	6505.67	7.32584
9	C3	Danofloxacin Mesylate	7039.04	7.92645
9	C4	Enrofloxacin	11947	13.4532
9	D5	Nadifloxacin	6330.3	7.12836
9	F5	Tylosin tartrate	5994.07	6.74974
9	D9	Amikacin hydrate	6551.63	7.3776
9	A10	Daunorubicin HCl	7016.06	7.90058
9	H10	Clinafloxacin	7722.38	8.69595
9	H11	Pentamidine	2423.75	2.72932
